# Supplementary material for: A New Mouse Model for the Study of Human Breast Cancer Metastasis
Source: PLoS One. 2012 Oct 31;7(10):e47995. doi: 10.1371/journal.pone.0047995 (PMC3485320; doi:10.1371/journal.pone.0047995)
Supplement: Table S2 — Transcripts differentially expressed (p<0.01) in MDA-MB-231 lung metastases compared to primary mammary fat pad tumor xenografts in NSG mice (total 56). (XLSX) [file pone.0047995.s002.xlsx]

## Sheet: Table S2
Summary
Experiment	Illumina Microarray
Species	Human
Analysis software	Genome Studio v2011.1
Analysis module	Gene Expression v1.9
Normalization	Quantile
Background subtraction	Yes
Error model	Illumina custom with Benjamini-Hochberg FDR correction
Content Descriptor	HumanHT-12_V4_0_R2_15002873_B.bgx
Genome build	RefSeq Rel 38
Detection pvalue filter	0.05
Differential pvalue filter	0.01
Column descriptions
ProbeID	Illumina probe identifier
GeneID	Entrez gene identifier
Symbol	Official gene symbol
Group1_Signal	Average signal for samples in Group 1
Group2_Signal	Average signal for samples in Group 2
FDR corrected DiffPval	FDR corrected pvalue for differential expression call
log2FoldChange	log2(Group2_Signal/Group1_Signal)
Regulation	Up if log2FoldChange is positive, Down if log2FoldChange is negative
Group 1	Group 2	Filter	#Up-regulated probes	#Down-regulated probes	#Total
MDA231 primary tumor	MDA231 lung mets	pvalue 0.01	13	43	56
Article title: A new mouse model for the study of human breast cancer metastasis.
Journal: PLOS ONE
Authors:Elizabeth Iorns, Katherine Drews-Elger, Toby M. Ward, Sonja Dean, Jennifer Clarke, Deborah Berry, Dorraya El Ashry and Marc Lippman
Affiliation: University of Miami Miller School of Medicine, Miami, FL, 33136, USA
Corresponding author email address: mlippman@med.miami.edu
Table S2
Transcripts differentially expressed (p<0.01) in MDA-MB-231 lung metastases compared to primary mammary fat pad tumor (total 56)
ProbeID	GeneID	Symbol	PrimaryTumor_Signal	LungMets_Signal	FDR corrected DiffPval	log2FoldChange	Regulation
ILMN_3293685	286444	LOC286444	1477.54	620.795	7.24e-14	-1.25101	DOWN
ILMN_3269537	100130562	LOC100130562	838.435	357.368	7.24e-14	-1.23029	DOWN
ILMN_3235221	644936	LOC644936	579.779	115.345	7.22e-11	-2.32955	DOWN
ILMN_1658802	200185	KRTCAP2	576.863	225.954	8.68e-11	-1.3522	DOWN
ILMN_1768534	8553	BHLHB2	895.346	375.566	2.22e-09	-1.25338	DOWN
ILMN_1691466	7525	YES1	290.685	125.478	2.21e-08	-1.21202	DOWN
ILMN_1726245	7048	TGFBR2	586.337	269.43	2.21e-08	-1.12182	DOWN
ILMN_1789702	2632	GBE1	331.377	149.849	4.59e-07	-1.14497	DOWN
ILMN_3198247	388707	LOC388707	1335.08	732.2	6.24e-07	-0.866617	DOWN
ILMN_1724941	64866	CDCP1	277.229	90.6649	2.44e-06	-1.61247	DOWN
ILMN_3225591	144581	RPL14L	1314.43	447.816	3.89e-06	-1.55346	DOWN
ILMN_1736597	7086	TKT	544.69	230.466	2.74e-05	-1.24088	DOWN
ILMN_1786242	649821	LOC649821	1760.93	915.845	2.82e-05	-0.943162	DOWN
ILMN_1691104	441531	PGAM4	529.718	258.165	5.02e-05	-1.03693	DOWN
ILMN_1767691	84313	VPS25	189.958	50.4433	6.17e-05	-1.91295	DOWN
ILMN_3219764	441506	LOC441506	1540.08	815.65	0.000113919	-0.916982	DOWN
ILMN_2384241	7048	TGFBR2	687.793	314.965	0.000188631	-1.12678	DOWN
ILMN_3266944	100129599	LOC100129599	1292.7	586.832	0.000244647	-1.13937	DOWN
ILMN_2382990	3098	HK1	1369.59	732.028	0.000333131	-0.903777	DOWN
ILMN_1709486	8406	SRPX	225.533	60.7315	0.000368047	-1.89282	DOWN
ILMN_1661599	54541	DDIT4	628.557	247.806	0.000392632	-1.34283	DOWN
ILMN_1699071	56911	C21orf7	194.081	37.9884	0.000529979	-2.35302	DOWN
ILMN_1703906	55355	HJURP	166.121	41.9715	0.000529979	-1.98476	DOWN
ILMN_1737406	1316	KLF6	330.952	182.912	0.000529979	-0.85547	DOWN
ILMN_1712432	5708	PSMD2	399.971	227.419	0.000534881	-0.814546	DOWN
ILMN_1713369	23521	RPL13A	2621.61	1565.12	0.00056997	-0.744179	DOWN
ILMN_3216125	728126	LOC728126	2725.06	1690.09	0.00056997	-0.689191	DOWN
ILMN_1656057	5328	PLAU	2271.18	755.442	0.00093438	-1.58805	DOWN
ILMN_1659913	3669	ISG20	293.873	147.55	0.000934757	-0.993986	DOWN
ILMN_2179652	27166	PRELID1	313.577	174.455	0.000934757	-0.845962	DOWN
ILMN_2341611	64866	CDCP1	135.721	24.8438	0.00107053	-2.44969	DOWN
ILMN_1655710	642989	LOC642989	677.752	285.65	0.00185854	-1.24651	DOWN
ILMN_3241051	644907	LOC644907	1092.53	649.878	0.00231643	-0.749433	DOWN
ILMN_1751726	649049	LOC649049	2684.45	1700.96	0.00445196	-0.658279	DOWN
ILMN_2368713	387522	TMEM189-UBE2V1	292.136	164.988	0.00448213	-0.824282	DOWN
ILMN_1787410	3692	EIF6	604.659	363.381	0.005819	-0.734639	DOWN
ILMN_1706841	441531	PGAM4	1325.37	745.883	0.00703831	-0.829374	DOWN
ILMN_3211132	645173	LOC645173	1489.37	732.217	0.00739002	-1.02435	DOWN
ILMN_3219643	401537	LOC401537	1936.09	1131.15	0.00739002	-0.775353	DOWN
ILMN_2338038	205	AK3L1	146.394	69.1763	0.00761742	-1.08151	DOWN
ILMN_1714278	91283	C9orf30	395.868	228.461	0.00852754	-0.793068	DOWN
ILMN_3305938	6446	SGK1	164.607	80.919	0.0094461	-1.02447	DOWN
ILMN_1744963	30001	ERO1L	222.377	100.964	0.00968071	-1.13917	DOWN
ILMN_1667796	3040	HBA2	515.907	13414.4	1.74e-33	4.70053	UP
ILMN_1665865	3487	IGFBP4	569.042	2106.83	5.47e-07	1.88846	UP
ILMN_1728785	221395	GPR116	189.169	543.194	0.000110958	1.52179	UP
ILMN_1695404	4061	LY6E	294.99	766.874	0.00026468	1.37832	UP
ILMN_1748303	4586	MUC5AC	36.6665	191.172	0.000305692	2.38233	UP
ILMN_1800540	1604	CD55	63.8524	209.446	0.000934757	1.71377	UP
ILMN_1732151	1291	COL6A1	256.995	667.897	0.00138812	1.37788	UP
ILMN_2161330	25803	SPDEF	37.7992	147.666	0.00138812	1.96591	UP
ILMN_1693310	81533	ITFG1	297.248	650.823	0.002152	1.1306	UP
ILMN_1735930	10365	KLF2	204.009	458.839	0.00272999	1.16936	UP
ILMN_2387385	3484	IGFBP1	153.534	716.624	0.00705536	2.22266	UP
ILMN_2058782	3429	IFI27	557.733	1613.45	0.00759171	1.53251	UP
ILMN_2347798	2537	IFI6	269.022	788.555	0.00761742	1.55149	UP
