# Supplementary material for: A New Mouse Model for the Study of Human Breast Cancer Metastasis
Source: PLoS One. 2012 Oct 31;7(10):e47995. doi: 10.1371/journal.pone.0047995 (PMC3485320; doi:10.1371/journal.pone.0047995)
Supplement: Table S8 — Venn diagram of genes differentially expressed in MDA-MB-436 lung and lymph node metastases compared to primary mammary fat pad tumor xenografts in NSG mice. 54 probes are differentially expressed in both lung and lymph node metastases compared to the primary mammary fat pad tumor. (XLSX) [file pone.0047995.s008.xlsx]

## Sheet: Table S8
Summary
Experiment	Illumina Microarray
Species	Human
Analysis software	Genome Studio v2011.1
Analysis module	Gene Expression v1.9
Normalization	Quantile
Background subtraction	Yes
Error model	Illumina custom with Benjamini-Hochberg FDR correction
Content Descriptor	HumanHT-12_V4_0_R2_15002873_B.bgx
Genome build	RefSeq Rel 38
Detection pvalue filter	0.05
Differential pvalue filter	0.01
Column descriptions
ProbeID	Illumina probe identifier
GeneID	Entrez gene identifier
Symbol	Official gene symbol
Group1_Signal	Average signal for samples in Group 1
Group2_Signal	Average signal for samples in Group 2
FDR corrected DiffPval	FDR corrected pvalue for differential expression call
log2FoldChange	log2(Group2_Signal/Group1_Signal)
Regulation	Up if log2FoldChange is positive, Down if log2FoldChange is negative
Group 1
MDA436 DEG Venn diagram
Article title: A new mouse model for the study of human breast cancer metastasis.
Journal: PLOS ONE
Authors:Elizabeth Iorns, Katherine Drews-Elger, Toby M. Ward, Sonja Dean, Jennifer Clarke, Deborah Berry, Dorraya El Ashry and Marc Lippman
Affiliation: University of Miami Miller School of Medicine, Miami, FL, 33136, USA
Corresponding author email address: mlippman@med.miami.edu
Table S8
Venn diagram of genes differentially expressed in MDA-MB-436 lung and lymph node metastases compared to primary mammary fat pad tumor. 54 probes are differentially expressed in both lung and lymph node metastases compared to the primary mammary fat pad tumor.
ProbeID	GeneID	Symbol
ILMN_1807423	10643	IGF2BP3
ILMN_1736597	7086	TKT
ILMN_1739001	4070	TACSTD2
ILMN_1671583	23608	MKRN1
ILMN_2260991	706	TSPO
ILMN_1765459	6284	S100A13
ILMN_1781580	25798	BRI3
ILMN_1729509	25912	C1orf43
ILMN_1843198
ILMN_1773576	8895	CPNE3
ILMN_1811489	9943	OXSR1
ILMN_1728907	9522	SCAMP1
ILMN_1671928	5627	PROS1
ILMN_2366634	5315	PKM2
ILMN_3241469	100134537	LOC100134537
ILMN_3283772	644237	LOC644237
ILMN_1659027	6513	SLC2A1
ILMN_1752582	5869	RAB5B
ILMN_1733305	83939	EIF2A
ILMN_1703791	310	ANXA7
ILMN_2390299	5696	PSMB8
ILMN_1654609	114915	TIGA1
ILMN_2347349	57820	CCNB1IP1
ILMN_1808202	91300	C19orf22
ILMN_3288587	100131785	LOC100131785
ILMN_1658835	858	CAV2
ILMN_1791296	23333	DPY19L1
ILMN_2395043	3308	HSPA4
ILMN_1659936	23645	PPP1R15A
ILMN_1673944	63905	MANBAL
ILMN_1744604	1535	CYBA
ILMN_1661599	54541	DDIT4
ILMN_1665510	54206	ERRFI1
ILMN_1698213	5935	RBM3
ILMN_1736700	226	ALDOA
ILMN_1685397	3675	ITGA3
ILMN_1742450	6892	TAPBP
ILMN_1724658	664	BNIP3
ILMN_3227023	84973	SNHG7
ILMN_2258774	84545	MRPL43
ILMN_1667476	4055	LTBR
ILMN_1713369	23521	RPL13A
ILMN_2382990	3098	HK1
ILMN_1778374	682	BSG
ILMN_2307740	4179	CD46
ILMN_1741148	226	ALDOA
ILMN_2165753	649853	HLA-A29.1
ILMN_1343295	2597	GAPDH
ILMN_2391765	50854	C6orf48
ILMN_3188984	441951	C20orf199
ILMN_1744517	2799	GNS
ILMN_1762747	6138	RPL15
ILMN_3226291	728820	LOC728820
ILMN_1699015	3020	H3F3A
